# Supplementary material for: Direct gambling marketing, direct harm: A randomised experiment
Source: Addiction. 2026 Mar 18;121(7):1907–19. doi: 10.1111/add.70369 (PMC13291081; doi:10.1111/add.70369)
Supplement: Supplementary file 2 — Appendix S2. EMA analysis code (R 4.0.2). [file ADD-121-1907-s001.R]

################################################################################
# Analysis Script: Direct gambling marketing, direct harm
# Study Design: Randomised Field Experiment / Ecological Momentary Assessment (EMA)
#
# R Version: 4.0.2
# Key Packages: lme4, lmerTest, car, ggplot2, sjPlot
#
# Description: 
# This script reproduces the Linear Mixed-Effects Models (Tables 3-5) and 
# Visualisations (Figures 2-4) reported in the manuscript.
#
# Input: Requires the pre-processed dataset "From Load and arrange data.RData"
################################################################################

# ------------------------------------------------------------------------------
# 1. Setup and Data Preparation
# ------------------------------------------------------------------------------

# Clear workspace
rm(list=ls())

# Load required packages
if (!require("pacman")) install.packages("pacman")
pacman::p_load(
  dplyr,      # Data manipulation
  lme4,       # Linear Mixed-Effects Models
  lmerTest,   # P-values for LME
  ggplot2,    # Plotting
  car,        # Transformations (Yeo-Johnson)
  sjPlot,     # Table output
  robustHD    # Robust statistics
)

# Load Data
# Note: Data file contains the cleaned EMA responses linked to participant IDs
load(file = "From Load and arrange data.RData")

# Apply Inclusion/Exclusion Filtering
# Keeps only participants in the final Control vs Test groups
# Excludes erroneous entries where Bets > Spend (logical impossibility)
dat2 <- dat %>%
  filter(ExpClassification == "Control" | ExpClassification == "Test") %>%
  filter(Bets <= Spend)

# ------------------------------------------------------------------------------
# 2. Descriptive Statistics (Text Reporting)
# ------------------------------------------------------------------------------

# Generate trimmed means for describing sample averages in text
# Note: trim = 0.1 removes top 10% and bottom 10% (20% total trim)
# to reduce influence of extreme outliers in descriptive stats.
dat2 %>%
  group_by(ExpClassification) %>%
  summarize(
    Bets_Mean  = mean(Bets, trim = 0.1, na.rm = TRUE),
    Spend_Mean = mean(Spend, trim = 0.1, na.rm = TRUE),
    Harm_Mean  = mean(SGHS_SumScale, trim = 0.1, na.rm = TRUE)
  )

# ------------------------------------------------------------------------------
# 3. Primary Analysis: Number of Bets (Corresponding to Table 3)
# ------------------------------------------------------------------------------

# Transformation: Yeo-Johnson (Lambda = -1)
# Selected to handle zero-inflation and positive skew
dat2$Bets_yj <- car::yjPower(dat2$Bets, lambda = -1)

# Model 1: Main Effect of Condition (Primary Specification)
model_bets_m1 <- lmerTest::lmer(Bets_yj ~ ExpClassification + (1|UniqueID), data = dat2)

# Model 2: Interaction (Condition x Wave)
model_bets_m2 <- lmerTest::lmer(Bets_yj ~ ExpClassification * Wave + (1|UniqueID), data = dat2)

# Model 3: Random Slope for Wave
model_bets_m3 <- lmerTest::lmer(Bets_yj ~ ExpClassification * Wave + (1 + Wave|UniqueID), data = dat2)

# Compare Models
anova(model_bets_m1, model_bets_m2, model_bets_m3)

# Assumption Checking (Residuals)
residuals_bets <- resid(model_bets_m1)
ggplot(data = data.frame(res = residuals_bets), aes(sample = res)) +
  stat_qq() + stat_qq_line(color = "red") +
  ggtitle("QQ Plot: Bets Model") + theme_minimal()

# Generate Table 3 Output
tab_model(model_bets_m1, model_bets_m2, model_bets_m3, 
          title = "Table 3: Models predicting Number of Bets")


# ------------------------------------------------------------------------------
# 4. Primary Analysis: Expenditure (Corresponding to Table 4)
# ------------------------------------------------------------------------------

# Transformation: Yeo-Johnson (Lambda = -0.1)
dat2$Spend_yj <- car::yjPower(dat2$Spend, lambda = -.1)

# Model 1: Main Effect of Condition
model_spend_m1 <- lmerTest::lmer(Spend_yj ~ ExpClassification + (1|UniqueID), data = dat2)

# Model 2: Interaction (Condition x Wave)
model_spend_m2 <- lmerTest::lmer(Spend_yj ~ ExpClassification * Wave + (1|UniqueID), data = dat2)

# Model 3: Random Slope for Wave
model_spend_m3 <- lmerTest::lmer(Spend_yj ~ ExpClassification * Wave + (1 + Wave|UniqueID), data = dat2)

# Compare Models
anova(model_spend_m1, model_spend_m2, model_spend_m3)

# Assumption Checking (Residuals)
residuals_spend <- resid(model_spend_m1)
ggplot(data = data.frame(res = residuals_spend), aes(sample = res)) +
  stat_qq() + stat_qq_line(color = "red") +
  ggtitle("QQ Plot: Spend Model") + theme_minimal()

# Generate Table 4 Output
tab_model(model_spend_m1, model_spend_m2, model_spend_m3,
          title = "Table 4: Models predicting Spend")


# ------------------------------------------------------------------------------
# 5. Primary Analysis: Short-Term Harms (Corresponding to Table 5)
# ------------------------------------------------------------------------------

# Transformation: Yeo-Johnson (Lambda = -0.1)
dat2$SGHS_SumScale_yj <- car::yjPower(dat2$SGHS_SumScale, lambda = -.1)

# Model 1: Main Effect of Condition
model_harm_m1 <- lmerTest::lmer(SGHS_SumScale_yj ~ ExpClassification + (1|UniqueID), data = dat2)

# Model 2: Interaction (Condition x Wave)
model_harm_m2 <- lmerTest::lmer(SGHS_SumScale_yj ~ ExpClassification * Wave + (1|UniqueID), data = dat2)

# Model 3: Random Slope for Wave
model_harm_m3 <- lmerTest::lmer(SGHS_SumScale_yj ~ ExpClassification * Wave + (1 + Wave|UniqueID), data = dat2)

# Compare Models
anova(model_harm_m1, model_harm_m2, model_harm_m3)

# Assumption Checking (Residuals)
residuals_harm <- resid(model_harm_m1)
ggplot(data = data.frame(res = residuals_harm), aes(sample = res)) +
  stat_qq() + stat_qq_line(color = "red") +
  ggtitle("QQ Plot: Harms Model") + theme_minimal()

# Generate Table 5 Output
tab_model(model_harm_m1, model_harm_m2, model_harm_m3,
          title = "Table 5: Models predicting Short-term Harms")


# ------------------------------------------------------------------------------
# 6. Visualisation (Corresponding to Figures 2, 3, and 4)
# ------------------------------------------------------------------------------

# Calculate Trimmed Means for Plotting
# NOTE: As detailed in the manuscript, trimmed means (10% from top and bottom)
# are used here for VISUALISATION purposes only to reduce visual noise from 
# extreme outliers. This differs from the LME models above which use the full dataset.

dat_summary <- dat2 %>%
  group_by(Wave, ExpClassification) %>%
  summarise(
    TrimmedMeanBets = mean(Bets, trim = 0.1, na.rm = TRUE),
    TrimmedMeanSpend = mean(Spend, trim = 0.1, na.rm = TRUE),
    TrimmedMeanSGHS_SumScale = mean(SGHS_SumScale, trim = 0.1, na.rm = TRUE)
  ) %>%
  ungroup()

# Figure 2: Bets
bets_plot <- ggplot(dat_summary, aes(x = Wave, y = TrimmedMeanBets, 
                                     group = ExpClassification, color = ExpClassification)) +
  geom_line() + geom_point() +
  labs(x = "Wave", y = "Trimmed Mean Bets", color = "Condition") +
  theme_minimal(base_size = 14) + theme(legend.position = "bottom")

# Figure 3: Spend
spend_plot <- ggplot(dat_summary, aes(x = Wave, y = TrimmedMeanSpend, 
                                      group = ExpClassification, color = ExpClassification)) +
  geom_line() + geom_point() +
  labs(x = "Wave", y = "Trimmed Mean Spend", color = "Condition") +
  theme_minimal(base_size = 14) + theme(legend.position = "bottom")

# Figure 4: Harms
harms_plot <- ggplot(dat_summary, aes(x = Wave, y = TrimmedMeanSGHS_SumScale, 
                                      group = ExpClassification, color = ExpClassification)) +
  geom_line() + geom_point() +
  labs(x = "Wave", y = "Trimmed Mean Harms (SGHS)", color = "Condition") +
  theme_minimal(base_size = 14) + theme(legend.position = "bottom")

# Save Plots
ggsave("Figure2_bets.png", plot = bets_plot, width = 8, height = 6, dpi = 300)
ggsave("Figure3_spend.png", plot = spend_plot, width = 8, height = 6, dpi = 300)
ggsave("Figure4_harms.png", plot = harms_plot, width = 8, height = 6, dpi = 300)


# ------------------------------------------------------------------------------
# 7. Additional Summary Statistics (Corresponding to Table 1 & Results)
# ------------------------------------------------------------------------------

# Participants per wave
wave_counts <- dat2 %>% 
  group_by(Wave, ExpClassification) %>% 
  summarise(N = n())
print(wave_counts)

# Total unique participants
total_participants <- dat2 %>%
  group_by(ExpClassification) %>%
  summarise(TotalParticipants = n_distinct(UniqueID))
print(total_participants)
